# Supplementary material for: Conidium Specific Polysaccharides in Aspergillus fumigatus
Source: J Fungi (Basel). 2023 Jan 24;9(2):155. doi: 10.3390/jof9020155 (PMC9964227; doi:10.3390/jof9020155)
Supplement: Supplementary file 1 [file jof-09-00155-s001.zip]

Archive with 1 entries (1 files):
- jof-2130314-supplementary file.pdf
